# Supplementary material for: Transcriptomic Characterization of Genes Regulating the Stemness in Porcine Atrial Cardiomyocytes during Primary In Vitro Culture
Source: Genes (Basel). 2023 Jun 4;14(6):1223. doi: 10.3390/genes14061223 (PMC10297922; doi:10.3390/genes14061223)
Supplement: Supplementary file 1 [file genes-14-01223-s001.zip]

Archive with 1 entries (1 files):
- genes-2420763-supplementary.pdf
